# Supplementary material for: Exploring the impact of narrowing urban-rural income gap on carbon emission reduction and pollution control
Source: PLoS One. 2021 Nov 2;16(11):e0259390. doi: 10.1371/journal.pone.0259390 (PMC8562813; doi:10.1371/journal.pone.0259390)
Supplement: S1 Data — (XLSX) [file pone.0259390.s001.xlsx]

## Sheet: Sheet1
	region	year	EQ	Perco2	GAP	Theil	GDP	ISO	UR（%）	ERI	EE
Beijing	1	2006	0.676489	6.16586	2.41426	0.0332943	51321.3	0.719107	84.33	55.6558	5399.3
Beijing	1	2007	0.67861	9.19935	2.29335	0.0454251	42790.7	0.426265	75.73	66.121	4500
Beijing	1	2008	0.682478	8.41476	2.71031	0.121462	16579.3	0.339684	38.77	34.7595	21794.1
Beijing	1	2009	0.681831	16.9367	3.13329	0.151613	14244.9	0.378423	43.01	147.925	14098
Beijing	1	2010	0.682142	18.8053	3.09934	0.140084	19297.7	0.391232	48.64	87.4923	12835.3
Beijing	1	2011	0.682014	8.02708	2.53535	0.0852772	21757	0.408217	58.99	129.566	14228
Beijing	1	2012	0.682055	5.46566	2.68472	0.104299	15310.2	0.394625	52.97	23.9922	5871.5
Beijing	1	2013	0.682999	5.10349	2.58502	0.0966602	16272.4	0.337479	53.5	19.0844	8727.5
Beijing	1	2014	0.684696	8.36963	2.26151	0.0215901	54807.4	0.521032	88.7	12.9541	8604.89
Beijing	1	2015	0.687926	6.0905	2.42285	0.087097	28295	0.364	51.9	25.2354	18742.2
Beijing	1	2016	0.68964	5.88309	2.49012	0.086061	30363.6	0.399648	56.5	33.0056	13218.9
Beijing	1	2017	0.690465	3.26496	3.29104	0.171017	10050.9	0.391049	37.1	24.3509	7069
Tianjin	2	2006	0.652507	3.8886	2.84447	0.122938	20940.8	0.398588	50.4	60.6827	6396.85
Tianjin	2	2007	0.653925	2.90189	2.76043	0.125627	10578.6	0.334953	38.68	35.9966	4660.1
Tianjin	2	2008	0.656161	7.66484	2.79121	0.121448	22865.4	0.328183	46.1	52.4345	26759
Tianjin	2	2009	0.661372	4.75578	3.00837	0.149146	12953.9	0.301019	32.47	41.0092	16234
Tianjin	2	2010	0.654565	4.35888	2.86711	0.130035	13079.1	0.408532	43.8	50.8239	11049
Tianjin	2	2011	0.65418	3.33859	3.09873	0.153866	11793.9	0.420023	38.71	64.0081	10581
Tianjin	2	2012	0.655168	3.82943	3.15268	0.110894	46428.4	0.435758	63	25.0594	19971
Tianjin	2	2013	0.657002	2.42357	3.57365	0.19613	9646.57	0.386654	34.64	54.3882	5022.95
Tianjin	2	2014	0.658074	2.38384	2.88547	0.128607	12504.8	0.406852	46.1	89.7528	920.45
Tianjin	2	2015	0.663906	4.20101	4.02564	0.204195	13991.3	0.422089	46.7	23.4499	3891.22
Tianjin	2	2016	0.677248	3.07606	3.11462	0.158068	10292.2	0.381994	34.3	64.5562	12986
Tianjin	2	2017	0.678768	4.79388	4.59275	0.281403	6100.61	0.422996	27.46	120.09	6172
Hebei	3	2006	0.388921	4.11176	4.47551	0.270305	8671.32	0.390636	30.5	67.1311	6620.57
Hebei	3	2007	0.382799	4.55272	4.03761	0.224244	12136.3	0.380799	39.12	35.2179	6129
Hebei	3	2008	0.40347	3.76116	4.31818	0.257825	8470.1	0.395266	31.09	157.198	4670.33
Hebei	3	2009	0.422116	5.05785	3.81696	0.208365	11281.5	0.384025	39.26	29.3188	2085.84
Hebei	3	2010	0.396453	11.6265	3.32511	0.165994	11508.1	0.406089	43	138.71	2762.7
Hebei	3	2011	0.28267	5.69057	3.24125	0.166179	14248.4	0.347478	37.94	36.4359	6047.27
Hebei	3	2012	0.292766	6.0666	2.32934	0.0308896	56248.1	0.734873	84.5	38.9901	5747.7
Hebei	3	2013	0.322626	9.47795	2.33338	0.0459635	47840	0.428354	76.31	56.5493	4943
Hebei	3	2014	0.351204	9.08101	2.72315	0.121515	18568.8	0.338106	40.25	33.0736	23585.1
Hebei	3	2015	0.421176	17.5592	3.13339	0.150152	16424.4	0.374804	44.03	145.531	15601
Hebei	3	2016	0.36214	15.9634	3.13129	0.139418	22887.1	0.384142	50.15	60.2086	14703.3
Hebei	3	2017	0.354597	8.69332	2.57708	0.0875107	24803	0.401883	59.2	48.4424	15757.9
Shanxi	4	2006	0.474558	5.89375	2.6928	0.104566	17729.2	0.383266	53.16	36.9957	6465.9
Shanxi	4	2007	0.478917	5.56559	2.47943	0.0887893	18208.9	0.350935	53.9	30.6922	9374
Shanxi	4	2008	0.480499	8.41076	2.32851	0.0227985	60452.5	0.54595	88.7	31.879	9374.6
Shanxi	4	2009	0.493553	6.53257	2.49627	0.0908516	32228	0.374	53.2	40.9784	20948
Shanxi	4	2010	0.460665	6.45627	2.48929	0.0850213	34250.1	0.40597	57.2	23.5155	14524.1
Shanxi	4	2011	0.40504	3.67064	3.22655	0.164221	11477.1	0.378999	38.7	40.5171	7739
Shanxi	4	2012	0.411251	4.51637	2.83611	0.121323	23977.2	0.407632	51.4	35.4158	7109.26
Shanxi	4	2013	0.415169	3.2252	2.77429	0.126112	11900.9	0.330839	39.8	34.2777	5052.5
Shanxi	4	2014	0.425752	8.16303	2.86158	0.125939	25975.1	0.334417	46.75	50.6951	29177
Shanxi	4	2015	0.453986	5.37595	2.97952	0.146351	14858.1	0.300548	34.34	45.0342	17838
Shanxi	4	2016	0.540222	4.81642	2.87361	0.129964	15001.8	0.408462	44.3	52.5736	12143
Shanxi	4	2017	0.562028	3.91835	3.14895	0.156102	13527.6	0.40631	40.45	39.3329	11629
Neimenggu	5	2006	0.461695	4.09915	3.1471	0.110259	51860.6	0.442988	63.14	30.9684	22217
Neimenggu	5	2007	0.47191	2.76946	3.78412	0.210824	10997.1	0.37036	36.24	87.0485	5588.61
Neimenggu	5	2008	0.47442	2.69408	2.90079	0.128224	14343	0.421665	47.2	13.9706	1057
Neimenggu	5	2009	0.478497	4.5728	3.58814	0.173012	16174	0.390325	48.3	49.9224	4508.4
Neimenggu	5	2010	0.464213	3.49775	3.12893	0.158683	11846.3	0.367493	35.6	51.2655	14214
Neimenggu	5	2011	0.426284	5.27269	4.49806	0.273786	7101.11	0.455232	28.24	46.6318	6800
Neimenggu	5	2012	0.429095	4.49447	4.3645	0.260749	9685.86	0.397438	31.6	50.9482	7132.63
Neimenggu	5	2013	0.441935	5.04983	3.99924	0.21833	14029.6	0.378338	40.62	38.1403	6775
Neimenggu	5	2014	0.441222	4.21493	4.45685	0.267623	9507.68	0.383549	32.25	140.14	5031.35
Neimenggu	5	2015	0.448811	5.96159	3.82865	0.207654	12703	0.369863	40.07	22.9682	2295.91
Neimenggu	5	2016	0.551615	12.9302	3.4138	0.170635	12820	0.398407	44.02	122.832	3014.7
Neimenggu	5	2017	0.56795	6.21541	3.24015	0.164818	15659	0.353912	39.15	47.5038	6575.92
Liaoning	6	2006	0.462663	5.54089	2.31898	0.0298834	58273.1	0.753555	84.9	36.8125	5786.2
Liaoning	6	2007	0.453142	9.31392	2.45519	0.0486792	53341.6	0.429624	77.23	49.218	5364
Liaoning	6	2008	0.465986	9.29477	2.80313	0.126846	20314.3	0.329506	41.9	26.0627	24321.9
Liaoning	6	2009	0.478983	16.7624	3.17818	0.151773	17721.9	0.377212	45.11	136.84	15675
Liaoning	6	2010	0.499028	18.8427	3.09987	0.134263	26800.8	0.378058	51.71	56.5005	16407.6
Liaoning	6	2011	0.411594	9.19374	2.58124	0.0863591	27977.8	0.380999	60.05	31.708	16925.7
Liaoning	6	2012	0.428631	6.76337	2.60074	0.0981529	20512.6	0.375385	53.21	34.9152	7100.1
Liaoning	6	2013	0.441063	6.08428	2.38488	0.0803895	20339.3	0.349477	55.4	24.5909	9979.4
Liaoning	6	2014	0.430645	8.3636	2.33173	0.0230516	63535.6	0.55951	88.6	18.631	9894.52
Liaoning	6	2015	0.431527	6.70806	2.53942	0.0924176	36063.2	0.383724	54.3	26.0049	22232.2
Liaoning	6	2016	0.519582	6.47609	2.45485	0.0822196	37195.6	0.409982	57.6	14.3297	15106.9
Liaoning	6	2017	0.539874	4.21854	3.09139	0.151475	12904.9	0.365428	40.5	32.9013	8325.4
Jilin	7	2006	0.62638	4.7043	2.89881	0.123957	26926.4	0.401589	53	33.9114	7734.2
Jilin	7	2007	0.625198	3.27502	2.7392	0.122052	13388.5	0.337949	41.36	17.4295	5383
Jilin	7	2008	0.628244	8.39944	2.89044	0.126886	28962.3	0.33487	47.6	53.1086	30570
Jilin	7	2009	0.62889	5.55181	2.97059	0.144967	16611.3	0.283029	36.03	26.3836	18976
Jilin	7	2010	0.626818	4.80375	2.82496	0.125126	16982	0.394287	45.2	36.7671	12845
Jilin	7	2011	0.614091	3.93336	3.06321	0.147334	15367.3	0.40101	42.15	33.3877	12355
Jilin	7	2012	0.615919	4.12107	3.08328	0.106584	56216.8	0.443558	63.37	23.3043	23476
Jilin	7	2013	0.628326	2.90022	3.8336	0.211538	12283.7	0.360278	38.16	56.9961	6054.22
Jilin	7	2014	0.621103	2.91203	2.87198	0.124953	15662.6	0.428107	48	12.2179	1135.33
Jilin	7	2015	0.623972	4.80664	3.48231	0.162369	18438.3	0.372904	49.99	37.3573	4706.65
Jilin	7	2016	0.656602	3.62382	3.06552	0.152194	13173.1	0.362004	37.4	39.1047	15145
Jilin	7	2017	0.637491	5.46857	4.20415	0.250406	8010.06	0.463937	29.11	85.3585	7084
Heilongjiang	8	2006	0.606291	4.6308	4.27006	0.251894	10635.1	0.389804	33	50.0441	7510.82
Heilongjiang	8	2007	0.608927	5.64803	4.022	0.216361	16288.4	0.36909	42.1	32.5484	7417
Heilongjiang	8	2008	0.607562	4.34561	4.18979	0.246922	10461.3	0.389732	33.56	99.6282	5264.8
Heilongjiang	8	2009	0.610755	6.58192	3.80268	0.204246	14335.4	0.349424	40.86	23.8263	2497.74
Heilongjiang	8	2010	0.610657	14.2846	3.51318	0.175692	14268.7	0.394544	44.98	178.766	3183.3
Heilongjiang	8	2011	0.60405	6.91449	3.26349	0.166092	17037	0.339782	39.64	50.6326	7069.39
Heilongjiang	8	2012	0.598249	5.45437	2.29137	0.0290344	60895.4	0.755301	85	14.9456	6008.6
Heilongjiang	8	2013	0.610472	9.67393	2.4634	0.0474193	59315.9	0.452702	78.01	49.7097	5874
Heilongjiang	8	2014	0.617637	9.97308	2.85786	0.130179	22223.8	0.352082	43.74	16.5674	25418.8
Heilongjiang	8	2015	0.622084	16.6038	3.27121	0.15691	18590.3	0.392335	45.99	109.896	15576
Heilongjiang	8	2016	0.62069	20.5616	3.2096	0.13757	31142.5	0.379523	53.4	39.5836	17473.7
Heilongjiang	8	2017	0.622255	9.71047	2.64541	0.0896431	31503	0.387264	60.35	28.3818	18172.5
Shanghai	9	2006	0.618718	7.19414	2.65976	0.102065	23261.3	0.378672	53.32	25.9461	7553.4
Shanghai	9	2007	0.62013	6.27127	2.41329	0.0822146	22658	0.392681	55.5	27.979	10466.7
Shanghai	9	2008	0.63034	8.09637	2.31018	0.0226625	66585.3	0.593552	88.6	12.6382	10050.1
Shanghai	9	2009	0.639876	6.9758	2.56772	0.0924903	40318.6	0.395535	55.6	16.4321	23709.3
Shanghai	9	2010	0.641711	6.60959	2.45938	0.0820929	40059.7	0.431432	57.9	18.4037	15566.9
Shanghai	9	2011	0.64154	4.71326	3.12744	0.15239	14560.6	0.363929	42.1	26.6395	8895.9
Shanghai	9	2012	0.642876	5.29606	2.93069	0.123628	30049.8	0.412575	55.1	25.2022	8353.67
Shanghai	9	2013	0.647129	3.47329	2.76296	0.122409	15035.3	0.344482	43.18	12.3695	5812.5
Shanghai	9	2014	0.650531	8.59748	2.91077	0.127292	32321.9	0.347178	48.32	30.5296	32420
Shanghai	9	2015	0.655816	5.67663	2.98981	0.145644	18305.7	0.292648	37.7	15.5796	19751
Shanghai	9	2016	0.665736	5.1784	2.85343	0.126314	19240.6	0.395578	46	54.2726	13708
Shanghai	9	2017	0.675205	4.25821	3.07278	0.146731	17395.8	0.413701	43.2	27.764	13331
Jiangsu	10	2006	0.325656	4.22612	3.12364	0.108456	59140.1	0.457229	63.4	12.5729	24654
Jiangsu	10	2007	0.351923	3.25092	3.88216	0.213149	13880.6	0.376217	39.2	40.8954	6592.74
Jiangsu	10	2008	0.371607	3.26147	2.89861	0.125168	17291.5	0.452536	49.13	11.8518	1232.52
Jiangsu	10	2009	0.37642	5.14803	3.51697	0.160471	21056.6	0.378934	51.59	24.25	5124.82
Jiangsu	10	2010	0.374326	4.20262	3.10152	0.154103	15017.3	0.367373	38.7	16.9403	16322
Jiangsu	10	2011	0.379079	6.13519	4.28053	0.25597	9043.35	0.481969	29.89	71.4274	7566
Jiangsu	10	2012	0.39776	5.05993	4.28139	0.251232	11847.5	0.408383	34	45.4369	8032.06
Jiangsu	10	2013	0.413643	6.24661	4.02443	0.212969	18454.7	0.3848	43.5	58.8358	8044
Jiangsu	10	2014	0.429698	4.28897	4.1802	0.245611	11521	0.402434	34.89	102.436	5398
Jiangsu	10	2015	0.441832	6.97608	3.79319	0.201422	15708.7	0.368585	41.9	62.5922	2573.44
Jiangsu	10	2016	0.443925	15.6785	3.46467	0.170051	15781.2	0.416564	46.1	83.539	3307.2
Jiangsu	10	2017	0.406688	8.27152	3.15684	0.157407	18144.4	0.371218	39.85	92.2312	7525.56
Zhejiang	11	2006	0.465789	5.33688	2.1922	0.0250022	63879.2	0.751109	85.96	14.9456	6359.5
Zhejiang	11	2007	0.4715	9.94509	2.41122	0.0426843	66315.2	0.459501	79.55	49.7097	6818
Zhejiang	11	2008	0.480746	10.6212	2.72968	0.118447	24579.5	0.349303	44.5	16.5674	26201.4
Zhejiang	11	2009	0.484657	16.4022	3.27494	0.153215	20672.4	0.370876	48.05	109.896	16808
Zhejiang	11	2010	0.4835	22.7166	3.26401	0.135845	35627	0.360609	55.5	39.5836	18882.7
Zhejiang	11	2011	0.49973	10.469	2.56413	0.081881	35724.4	0.371093	62.1	28.3818	19856.4
Zhejiang	11	2012	0.509165	7.99317	2.47097	0.0888792	26424.9	0.358938	53.35	25.9461	8172.8
Zhejiang	11	2013	0.521132	6.97497	2.23104	0.0694445	25512.9	0.389691	55.66	27.979	11139.3
Zhejiang	11	2014	0.531212	8.45237	2.27772	0.0207607	70780.2	0.572849	89.3	12.6382	10671.4
Zhejiang	11	2015	0.537819	7.70283	2.51634	0.0816086	45156.9	0.413549	60.6	16.4321	25773.7
Zhejiang	11	2016	0.587245	6.77949	2.42051	0.074286	43865.3	0.435166	61.62	18.4037	16865.3
Zhejiang	11	2017	0.599806	5.15995	2.98732	0.140364	17293.6	0.339314	43.01	26.6395	9706.6
Anhui	12	2006	0.578796	5.5875	2.93268	0.112863	34016.4	0.396999	57.1	25.2022	9189.42
Anhui	12	2007	0.5745	3.94772	2.70513	0.116929	17019.9	0.330263	44.06	12.3695	6280.6
Anhui	12	2008	0.575224	8.87079	2.85351	0.121075	35974.3	0.366177	49.7	30.5296	30235.7
Anhui	12	2009	0.571389	6.14246	2.88378	0.13619	20612.2	0.28615	38.5	15.5796	18964
Anhui	12	2010	0.569718	6.003	2.75343	0.113903	22069	0.379103	49.7	54.2726	15138
Anhui	12	2011	0.563885	4.46405	2.94658	0.136837	19639.9	0.397137	43.3	27.764	14880
Anhui	12	2012	0.566653	4.5064	3.0289	0.0969026	63457.3	0.450123	66.18	12.5729	25445.2
Anhui	12	2013	0.567658	3.87277	3.75611	0.202613	15810	0.353518	40	40.8954	7379.23
Anhui	12	2014	0.569583	3.85277	2.95374	0.12796	19885.2	0.461938	49.8	11.8518	1314.66
Anhui	12	2015	0.568377	5.74559	3.32234	0.145283	24467.8	0.363517	53.02	24.25	5810.82
Anhui	12	2016	0.606124	4.68934	3.03932	0.147633	17375	0.350901	40.18	16.9403	17892
Anhui	12	2017	0.581279	6.44718	4.07344	0.236069	10372.7	0.473054	33.81	71.4274	8175.43
Fujian	13	2006	0.560709	5.36259	4.06503	0.2342	13221.8	0.400365	34.7	45.4369	8674.17
Fujian	13	2007	0.556944	7.46835	3.73764	0.188857	21112.2	0.364393	45.76	58.8358	8287.63
Fujian	13	2008	0.555873	4.98274	4.03504	0.229754	12851.7	0.372869	36.12	102.436	5829.85
Fujian	13	2009	0.55289	6.84655	3.74372	0.191749	17986.4	0.348689	44.72	62.5922	2814.57
Fujian	13	2010	0.550606	18.5439	3.22845	0.150348	17690.7	0.415737	47.9	83.539	3679.8
Fujian	13	2011	0.544097	8.92439	2.93862	0.136552	19831.8	0.32491	43.01	92.2312	7915.18
Fujian	13	2012	0.575142	4.74494	2.23283	0.0255135	66306.7	0.760721	86.2	3.59028	6397.3
Fujian	13	2013	0.575087	10.3362	2.18497	0.0337701	73676.1	0.461582	80.5	28.1444	7598
Fujian	13	2014	0.587919	11.9692	2.5691	0.104638	26963.8	0.346029	45.6	20.6789	28075
Fujian	13	2015	0.596388	17.621	3.20746	0.145416	22822.3	0.352467	49.68	46.8879	18315
Fujian	13	2016	0.627984	28.1364	3.07257	0.122141	40543.6	0.349299	56.62	43.6752	21148.5
Fujian	13	2017	0.645799	11.4522	2.4668	0.0731346	39904.1	0.36708	64.05	10.8476	21492.1
Jiangxi	14	2006	0.567793	9.00099	2.36972	0.0816158	29992.2	0.348185	53.4	13.3438	8886.9
Jiangxi	14	2007	0.565072	7.53875	2.06771	0.057305	28625.4	0.390883	56.5	19.2737	12118.5
Jiangxi	14	2008	0.571333	8.62109	2.25676	0.0203998	74390	0.580488	89.3	8.82308	10927.6
Jiangxi	14	2009	0.573039	8.7915	2.43785	0.0748894	49853.2	0.424396	61.9	13.9162	27589
Jiangxi	14	2010	0.57437	7.208	2.36944	0.070266	46979.8	0.43876	62.3	12.1482	17827.3
Jiangxi	14	2011	0.55228	5.65027	2.98556	0.137924	19477.8	0.325212	44.8	13.1398	10251.9
Jiangxi	14	2012	0.557209	6.56856	2.83711	0.105168	37962.3	0.391724	58.1	18.5795	9980.23
Jiangxi	14	2013	0.557011	4.36922	2.53845	0.102108	19011.3	0.335065	45.7	12.2389	6847.1
Jiangxi	14	2014	0.564674	9.85263	2.7322	0.110596	39571.7	0.382941	50.95	29.3509	37132
Jiangxi	14	2015	0.558804	6.87273	2.75515	0.123971	23209.3	0.296748	40.57	15.3218	20462
Jiangxi	14	2016	0.589797	6.78724	2.66367	0.104491	25048.3	0.369138	51.83	10.8776	16579
Jiangxi	14	2017	0.621228	4.86577	2.86951	0.12868	21839.5	0.38331	45.1	11.9466	16161
Shandong	15	2006	0.32795	4.92743	2.86993	0.0888228	68089.7	0.452877	66.5	6.75143	28480
Shandong	15	2007	0.328149	4.35844	3.60428	0.188361	17707.3	0.341129	41.8	17.7744	8005.79
Shandong	15	2008	0.338226	4.82905	2.84967	0.119554	22092.4	0.455444	50.5	57.9614	1549.29
Shandong	15	2009	0.347947	6.4223	3.125	0.128814	28186.9	0.361969	55.02	10.5286	6426.95
Shandong	15	2010	0.337859	4.79997	2.92038	0.136389	20137.6	0.333578	41.83	17.5467	19696
Shandong	15	2011	0.275688	7.32436	3.97949	0.227413	12042.7	0.487788	34.96	72.1463	9067.85
Shandong	15	2012	0.29897	5.59468	3.93393	0.221199	14927.4	0.416253	36.8	45.8641	9540.28
Shandong	15	2013	0.319517	8.44994	3.54733	0.17288	24004.6	0.348122	47.3	40.5004	9107.48
Shandong	15	2014	0.33213	5.57825	4.01816	0.226736	14521.1	0.391164	37.15	54.7509	6393.69
Shandong	15	2015	0.350887	8.07011	3.38607	0.164451	20195.2	0.323376	46.22	34.3193	3145.28
Shandong	15	2016	0.427499	24.7271	3.19612	0.144381	19619	0.410007	49.82	47.4235	4719.9
Shandong	15	2017	0.495517	10.8946	2.85079	0.129039	22013.3	0.339652	43.54	39.3586	9474.46
Henan	16	2006	0.389561	4.777	2.21346	0.0250773	69754.6	0.764563	86.2	9.96867	6564.1
Henan	16	2007	0.391113	10.0261	2.11222	0.0298578	80528	0.469871	81.55	20.5059	7325.56
Henan	16	2008	0.411168	11.9324	2.54214	0.101389	29363.5	0.353143	46.8	18.8857	28762.5
Henan	16	2009	0.419862	18.1017	3.18263	0.140538	25013.3	0.386611	51.26	53.6675	19336
Henan	16	2010	0.422274	28.939	3.04165	0.117847	45043.9	0.354553	57.74	24.5244	22103.3
Henan	16	2011	0.398726	11.824	2.47474	0.0708871	43615.2	0.380744	65.65	10.2927	22313.9
Henan	16	2012	0.413922	8.85996	2.35032	0.0799033	33561.3	0.347623	53.7	10.2587	9028.3
Henan	16	2013	0.41901	7.96877	2.06416	0.0567308	31488	0.404651	56.9	7.49659	12757.8
Henan	16	2014	0.433585	8.29047	2.25725	0.0204082	78630.2	0.604465	89.3	16.3312	11015.3
Henan	16	2015	0.455374	9.10078	2.43214	0.0728632	54788.7	0.435049	63	16.3182	27821.1
Henan	16	2016	0.583651	7.02061	2.37424	0.0692352	50597.2	0.452358	63.2	18.4524	18076.2
Henan	16	2017	0.604256	6.01994	2.93631	0.131855	21776.2	0.327008	46.5	15.8675	11015
Hubei	17	2006	0.550269	6.43226	2.81479	0.100893	41948.4	0.392712	59.6	27.8198	10479.4
Hubei	17	2007	0.556556	4.41208	2.53672	0.100275	21007.5	0.346444	47.51	6.77362	7148.3
Hubei	17	2008	0.560024	10.2711	2.72655	0.107995	43251.8	0.39981	52.43	29.4159	38899
Hubei	17	2009	0.564674	6.49984	2.71668	0.119333	25576.7	0.309385	42.43	9.87824	20920
Hubei	17	2010	0.562569	6.88972	2.6541	0.101411	27728.4	0.368917	53.5	15.3017	17675
Hubei	17	2011	0.431757	4.81987	2.86543	0.126362	24176.4	0.390156	46.65	19.6488	16744
Hubei	17	2012	0.44101	4.71716	2.86702	0.0865873	73196.5	0.464704	67.4	10.8871	27530.8
Hubei	17	2013	0.440718	4.28033	3.53579	0.180186	19548.8	0.354067	43.53	16.2227	8530.56
Hubei	17	2014	0.439526	5.09015	2.8237	0.11599	23859.8	0.469099	51.6	92.6394	1633.74
Hubei	17	2015	0.438773	6.42533	3.11093	0.123543	31682	0.393915	56.98	7.67435	6798.25
Hubei	17	2016	0.506546	4.88565	2.90059	0.132969	22614.6	0.345259	43.53	10.4836	20575
Hubei	17	2017	0.467321	8.36774	3.93457	0.221879	13668.5	0.47908	36.41	56.229	8604.19
Hunan	18	2006	0.530866	5.86997	3.89053	0.213531	16763.5	0.410857	39.31	57.1646	10433.7
Hunan	18	2007	0.532058	9.77714	3.51709	0.164447	27029.2	0.3466	50.02	39.6159	9914.53
Hunan	18	2008	0.545938	5.99062	3.98913	0.221614	16317.4	0.401687	38.75	101.913	6893.76
Hunan	18	2009	0.54576	9.84053	3.27479	0.154412	22477.2	0.329695	47.44	24.4226	3475.88
Hunan	18	2010	0.546899	24.9457	3.15647	0.140051	21639.7	0.419649	50.67	78.7135	4895.2
Hunan	18	2011	0.536739	13.0667	2.80278	0.124772	24368.7	0.360169	43.98	27.7559	11293.7
Hunan	18	2012	0.544278	4.43688	2.43028	0.0296154	73451.6	0.775151	86.3	11.9918	6723.9
Hunan	18	2013	0.550725	10.0871	1.82943	0.0204118	86889.7	0.483285	82.01	22.1886	7881.83
Hunan	18	2014	0.560857	11.9195	2.44199	0.0923392	31565.8	0.361394	48.12	38.7858	29664.4
Hunan	18	2015	0.569415	18.3659	3.11129	0.133263	27114.4	0.419351	52.56	95.1037	19761
Hunan	18	2016	0.61622	28.0042	3.02513	0.114727	48962.7	0.368673	58.71	78.8915	17681.4
Hunan	18	2017	0.628123	11.459	2.53701	0.0727003	47409.8	0.405432	66.45	22.5116	20499.6
Guangdong	19	2006	0.374992	8.70536	2.21713	0.069866	36346.9	0.360843	54.2	15.469	8645.4
Guangdong	19	2007	0.376809	7.42234	2.164	0.0631129	33975.5	0.424362	57.4	40.6629	11853.3
Guangdong	19	2008	0.407927	8.18407	2.29028	0.0204058	83583.9	0.631834	89.6	7.29454	11345.7
Guangdong	19	2009	0.437299	9.25613	2.32277	0.0649713	59938.8	0.455161	64.11	23.2818	29205.4
Guangdong	19	2010	0.438775	7.06119	2.30225	0.0639572	54594.4	0.47538	64	36.4108	18640
Guangdong	19	2011	0.46422	6.43285	2.81415	0.1209	23927.7	0.341777	47.86	46.5286	11696.4
Guangdong	19	2012	0.473413	6.39171	2.51913	0.0814712	46227.1	0.396217	60.77	40.6083	11189.9
Guangdong	19	2013	0.488902	4.86657	2.51908	0.0975279	23045.2	0.354517	48.87	24.0518	7582.9
Guangdong	19	2014	0.490651	9.78923	2.53126	0.0925939	47187.8	0.420449	53.75	34.7613	35358
Guangdong	19	2015	0.507748	6.52347	2.56531	0.105854	27878.6	0.356485	43.8	29.4369	21909
Guangdong	19	2016	0.505849	5.98575	2.55645	0.0932914	30418.1	0.402347	54.51	24.8288	15703
Guangdong	19	2017	0.503351	4.68826	2.90874	0.12769	26424.8	0.409289	47.96	23.3632	14919
Guangxi	20	2006	0.486811	4.68377	2.53124	0.0700044	79564.6	0.488252	67.76	12.0706	28479.7
Guangxi	20	2007	0.454289	4.90075	3.34104	0.16401	21366.8	0.375639	44.81	32.7146	9100.37
Guangxi	20	2008	0.447808	5.27533	2.6862	0.104745	25935.6	0.517422	52.74	74.2919	1720.33
Guangxi	20	2009	0.478809	5.75104	2.7674	0.100547	35262.1	0.466883	58.34	17.0288	7253.91
Guangxi	20	2010	0.475023	5.01821	2.81545	0.124741	24785.6	0.361903	44.9	16.3239	19212
Guangxi	20	2011	0.559251	8.6042	3.7845	0.208468	15295.1	0.471401	37.83	72.7938	9298.54
Guangxi	20	2012	0.555015	5.89273	3.65738	0.194609	18691.3	0.425302	40.48	63.4849	10072.1
Guangxi	20	2013	0.57211	10.5163	3.43626	0.156318	29921.3	0.359888	51.31	55.6205	10610.5
Guangxi	20	2014	0.580847	6.61764	3.89056	0.211892	18100.9	0.432915	40.13	84.5129	7286.72
Guangxi	20	2015	0.595407	11.0057	3.2847	0.15294	24707	0.360998	48.51	33.3699	3768.16
Guangxi	20	2016	0.612223	26.3484	3.09854	0.133572	23500.7	0.42954	52.01	177.347	5186.8
Guangxi	20	2017	0.610812	15.3005	2.89076	0.131091	26732.5	0.406702	44.47	75.2131	13631.8
Hainan	21	2006	0.689966	4.31485	2.57228	0.0324215	77344.5	0.779484	86.35	20.2027	6831.2
Hainan	21	2007	0.690446	9.69896	1.85175	0.0208396	92363.8	0.495658	82.27	31.2078	8145.06
Hainan	21	2008	0.690748	11.1617	2.36999	0.0856836	33396.6	0.37255	49.33	66.7272	29320.2
Hainan	21	2009	0.690275	17.7842	2.73224	0.106249	28307.4	0.444986	53.79	56.9323	19863
Hainan	21	2010	0.68929	28.4848	2.84173	0.10262	52634.9	0.395187	59.51	98.1022	18309.1
Hainan	21	2011	0.688335	11.5345	2.59858	0.0746496	50112.1	0.41766	67.05	30.1959	20585.7
Hainan	21	2012	0.688119	8.47173	2.15378	0.0647877	38673.1	0.361696	54.81	25.4802	8559.8
Hainan	21	2013	0.688512	7.47776	2.16288	0.0624366	35878.2	0.457706	58.01	37.1188	11954.9
Hainan	21	2014	0.687671	7.61689	2.30473	0.0206454	88682.5	0.648163	89.6	24.1563	11084.6
Hainan	21	2015	0.68843	9.20906	2.2961	0.061911	64973.7	0.470123	65.21	17.9912	29863
Hainan	21	2016	0.688248	7.03939	2.08498	0.050388	58579.8	0.47845	64.87	40.3022	18826
Hainan	21	2017	0.68867	6.55091	2.50484	0.0961526	25937.6	0.353915	49.15	18.6368	12011
Chongqing	22	2006	0.55263	6.42857	2.42858	0.0744943	50433.8	0.39598	61.8	40.6472	12109.7
Chongqing	22	2007	0.56479	5.01369	2.40288	0.0873536	25165.3	0.368	50.22	18.0278	8055.4
Chongqing	22	2008	0.57315	10.2094	2.45929	0.0859819	51010	0.434824	55.01	55.8964	36511
Chongqing	22	2009	0.57897	6.64366	2.37525	0.0893329	30304	0.370988	45.2	35.0806	22890
Chongqing	22	2010	0.579927	6.02289	2.2907	0.0735804	33247	0.414545	55.67	23.9142	16320
Chongqing	22	2011	0.601112	4.6731	2.6411	0.106228	28723.7	0.42188	49.28	16.1326	15317
Chongqing	22	2012	0.606332	4.73916	2.62527	0.0740676	85213.6	0.489948	68	12.992	29593.3
Chongqing	22	2013	0.606844	4.75388	2.841	0.125358	23012.1	0.378647	46.01	29.4969	9515.35
Chongqing	22	2014	0.609015	5.31665	2.47029	0.0883252	27854.9	0.51853	53.76	109.16	1819.93
Chongqing	22	2015	0.615961	6.14553	2.6499	0.0912323	38823.6	0.467833	59.6	9.71521	7693.96
Chongqing	22	2016	0.654517	69.5818	2.59251	0.105824	26793.2	0.386983	46.3	19.6129	19878.7
Chongqing	22	2017	0.662185	8.49672	3.3799	0.174653	16885.7	0.445535	40.01	58.8259	9708.78
Sichuan	23	2006	0.454885	5.42545	3.25894	0.162984	20093.1	0.43253	41.73	62.5814	10454.8
Sichuan	23	2007	0.464033	11.1378	3.07178	0.130719	32733.9	0.37014	52.57	41.8443	11222.5
Sichuan	23	2008	0.477451	6.86777	3.47386	0.179127	19679.3	0.440206	41.68	77.8738	7521.45
Sichuan	23	2009	0.484048	10.3532	3.06301	0.135517	26742.8	0.37037	49.78	78.0785	3991.7
Sichuan	23	2010	0.476715	26.5275	2.76873	0.108981	25098.8	0.433803	53.61	280.389	5319.4
Sichuan	23	2011	0.37053	16.7236	2.661	0.111418	29004.8	0.408251	46.07	99.554	14926.1
Sichuan	23	2012	0.50335	4.18636	2.56988	0.0320292	81598.5	0.796527	86.5	26.9365	6852.6
Sichuan	23	2013	0.362338	9.21399	1.84513	0.0202436	98552.2	0.521529	82.64	34.3812	8260.13
Sichuan	23	2014	0.349349	10.7783	2.36659	0.0835422	35467.2	0.401924	51.33	42.8947	29395.4
Sichuan	23	2015	0.363473	19.8729	2.73199	0.1042	29043.4	0.531788	55.03	63.9366	19384
Sichuan	23	2016	0.395869	28.2617	2.83911	0.100856	56529.9	0.404537	60.3	56.716	18927.1
Sichuan	23	2017	0.390945	10.9857	2.58159	0.073239	51565.4	0.461928	67.35	16.8533	20522.1
Guizhou	24	2006	0.531697	7.98957	2.19853	0.0675064	41109.5	0.38833	55.31	19.8302	8141.9
Guizhou	24	2007	0.549653	7.44129	2.18139	0.0628599	38030.9	0.50731	58.8	47.7077	12126.2
Guizhou	24	2008	0.576063	7.61428	2.28233	0.0240248	94890.3	0.677559	87.6	29.5611	11387.4
Guizhou	24	2009	0.587292	9.33432	2.28663	0.0595215	70431.4	0.486133	66.52	22.2079	30235.3
Guizhou	24	2010	0.582785	6.92993	2.0693	0.0484787	63031.9	0.497637	65.8	34.0362	19610
Guizhou	24	2011	0.542645	6.53995	2.4893	0.0935312	27940	0.390905	50.5	19.369	12332
Guizhou	24	2012	0.550068	6.03616	2.41251	0.0723444	54468.5	0.415588	62.6	41.3032	12180
Guizhou	24	2013	0.557724	5.08135	2.37901	0.084171	27329.6	0.391014	51.62	21.3693	8440.34
Guizhou	24	2014	0.565764	10.6076	2.4396	0.082028	54733.7	0.452957	57.01	36.5074	37945.4
Guizhou	24	2015	0.583304	6.61668	2.35661	0.0866653	32698	0.40201	46.85	20.8643	23161
Guizhou	24	2016	0.577648	5.92077	2.28396	0.0718207	36039.7	0.431022	56.85	13.6985	16404
Guizhou	24	2017	0.588375	4.78928	2.62343	0.102892	30964.2	0.441481	50.89	23.8836	15468.6
Yunnan	25	2006	0.603609	4.6549	2.60149	0.0715339	91263.8	0.506142	68.71	11.4709	30145.5
Yunnan	25	2007	0.601308	4.54676	2.79044	0.12019	24669	0.388032	47.06	38.8615	9760.65
Yunnan	25	2008	0.603493	5.47352	2.42742	0.0836561	29776.9	0.532635	55.12	27.0886	1937.77
Yunnan	25	2009	0.602132	6.17723	2.59303	0.0855464	42783.6	0.477039	60.94	10.7755	8068.14
Yunnan	25	2010	0.597045	4.38283	2.55723	0.101679	28722.3	0.436817	47.69	10.7128	19888.1
Yunnan	25	2011	0.536437	8.48675	3.32751	0.167746	18625	0.448854	42.01	32.2818	9948.48
Yunnan	25	2012	0.545754	4.92034	3.19979	0.15617	21700.6	0.451369	43.33	56.0976	10356.6
Yunnan	25	2013	0.547677	11.0076	3.04066	0.126	35188.9	0.4074	53.92	38.1116	11715.9
Yunnan	25	2014	0.557553	6.61415	3.42652	0.173055	21214.3	0.492092	43.19	22.7917	7522.85
Yunnan	25	2015	0.564144	9.47657	3.0935	0.136603	28665.6	0.414063	50.3	55.2015	4134.11
Yunnan	25	2016	0.57152	27.0657	2.76202	0.105808	26830.6	0.444544	55.23	106.477	5681
Yunnan	25	2017	0.608146	16.5315	2.78777	0.11977	30919.1	0.447122	47.23	57.7453	15651.2
Shanxi	26	2006	0.548607	4.16911	2.56729	0.0319779	86739.2	0.802322	86.5	24.5289	6961.7
Shanxi	26	2007	0.542137	8.90922	1.84851	0.0200375	106042	0.564361	82.93	15.2234	8244.68
Shanxi	26	2008	0.545908	10.7692	2.37	0.0817234	37666.2	0.415358	53.32	18.5595	29794.4
Shanxi	26	2009	0.556297	19.2645	2.71285	0.100977	30205.1	0.554514	56.21	72.487	19401
Shanxi	26	2010	0.557016	28.5341	2.84047	0.0990813	60430.5	0.437833	61.19	56.158	19457
Shanxi	26	2011	0.543555	10.584	2.55235	0.0717663	50482.5	0.515456	67.37	28.4312	19861.4
Shanxi	26	2012	0.556998	7.7544	2.18842	0.0661716	44110.5	0.424539	55.97	16.211	8014.1
Shanxi	26	2013	0.563616	7.60028	2.17514	0.0620301	40502.9	0.540419	59.2	47.6562	12280.5
Shanxi	26	2014	0.564445	7.68842	2.26062	0.0230431	101533	0.697794	87.9	68.7577	11712.4
Shanxi	26	2015	0.571992	9.59838	2.28064	0.057462	75784.2	0.499967	67.72	24.5537	31054
Shanxi	26	2016	0.633103	6.84808	2.06581	0.0469597	67318	0.50986	67	32.2629	20275.6
Shanxi	26	2017	0.636224	6.57809	2.48761	0.0917042	30088.6	0.410459	51.99	41.2314	12695
Gansu	27	2006	0.6214	5.70484	2.40106	0.0701674	58553.6	0.428797	63.6	19.3418	12358
Gansu	27	2007	0.624254	5.02153	2.36231	0.0814074	29625.2	0.419749	53.1	14.4734	8747.2
Gansu	27	2008	0.626598	11.0003	2.43742	0.0791087	58400.9	0.466769	59.02	45.8181	38722.8
Gansu	27	2009	0.628288	6.53431	2.32826	0.0831541	35183.1	0.417816	48.5	38.2297	23117
Gansu	27	2010	0.619668	5.96207	2.30931	0.0720617	38742.7	0.439354	58.1	29.4384	16850
Gansu	27	2011	0.599726	4.84865	2.62221	0.10029	33224.6	0.463746	52.75	11.2052	15804.5
Gansu	27	2012	0.606162	4.77932	2.59671	0.0703377	96922.2	0.520078	69.2	8.11041	31240.8
Gansu	27	2013	0.608812	4.88422	2.73411	0.114659	26223.1	0.395639	48.08	19.1345	10092
Gansu	27	2014	0.607791	5.22718	2.40254	0.0798727	31771.9	0.54251	56.78	33.4466	2006
Gansu	27	2015	0.610573	41.6316	2.5639	0.0810031	46890.8	0.481293	62.6	6.00618	9204
Gansu	27	2016	0.6527	4.35177	2.52921	0.0979326	30732.9	0.47234	49.21	10.4938	20362.1
Gansu	27	2017	0.650585	8.98548	3.30556	0.162636	20450.2	0.446729	44.15	15.3147	10226.9
Qinghai	28	2006	0.675719	5.04956	3.17202	0.151455	23436.6	0.466794	45.03	32.6825	10655.9
Qinghai	28	2007	0.674467	11.3057	3.02669	0.122186	37687.3	0.423464	55.34	25.6532	12120.1
Qinghai	28	2008	0.673912	6.39453	3.44553	0.171597	22760.8	0.51406	44.69	62.441	7333.62
Qinghai	28	2009	0.673099	10.877	3.08815	0.13366	30695.2	0.428114	51.63	106.744	4111
Qinghai	28	2010	0.671176	26.365	2.7562	0.103588	28708.7	0.454003	56.29	229.623	5592
Qinghai	28	2011	0.643304	17.3815	2.79509	0.118821	32526.9	0.451177	48.35	54.664	16302
Qinghai	28	2012	0.642837	3.99239	2.57445	0.0321198	92550.7	0.805562	86.5	36.6556	7133
Qinghai	28	2013	0.642659	8.41461	1.85155	0.0201284	109542	0.581515	82.93	11.4081	8011
Qinghai	28	2014	0.644311	10.4993	2.37157	0.0799307	39888.5	0.442145	55.01	24.9122	30386
Qinghai	28	2015	0.637608	22.3023	2.70053	0.0982617	32168.5	0.51714	57.34	89.2777	20057
Qinghai	28	2016	0.63789	29.1367	2.83448	0.0970068	62606	0.499916	62.02	82.4449	19915
Qinghai	28	2017	0.639289	10.9463	2.54554	0.0712072	52653.2	0.525739	67.49	17.8668	21556
Ningxia	29	2006	0.640547	7.60446	2.18673	0.0653969	46757.1	0.458406	56.65	14.974	8015
Ningxia	29	2007	0.639911	7.73416	2.16711	0.0612971	43216.6	0.558197	59.4	27.3721	12536
Ningxia	29	2008	0.642725	7.91249	2.24963	0.0231905	108437	0.691788	87.7	53.4074	11859
Ningxia	29	2009	0.646872	9.5546	2.27696	0.0557392	80937.6	0.502735	68.76	13.1712	31430
Ningxia	29	2010	0.643715	6.99104	2.05407	0.0452073	71761	0.533189	68	18.9484	21030
Ningxia	29	2011	0.628326	6.61862	2.47997	0.0893412	32345.2	0.429249	53.49	23.7218	13052
Ningxia	29	2012	0.631003	6.07692	2.3876	0.0675712	62710.9	0.454062	64.8	11.6288	12890
Ningxia	29	2013	0.632686	5.03237	2.35602	0.0793151	32024.9	0.427019	54.6	13.6586	8995
Ningxia	29	2014	0.635412	10.5501	2.43354	0.0766108	62196.9	0.47992	60.58	39.3997	38684
Ningxia	29	2015	0.640416	6.18835	2.32389	0.0814223	37786.6	0.433374	50.16	27.3443	22944
Ningxia	29	2016	0.660686	5.95192	2.30877	0.0705585	41570.9	0.465284	59.3	13.3714	17150
Ningxia	29	2017	0.659533	5.02421	2.62434	0.0977247	35683.2	0.494325	54.62	7.24667	16171
Xinjiang	30	2006	0.626778	4.94121	2.59669	0.0690355	102737	0.536042	69.85	11.9085	32342
Xinjiang	30	2007	0.619069	4.95889	2.69321	0.11017	27875.2	0.442369	49.21	13.0256	10458
Xinjiang	30	2008	0.612184	5.43628	2.38858	0.0773195	33741.8	0.56097	58.04	64.8387	2103
Xinjiang	30	2009	0.608613	6.00923	2.54734	0.0774949	50735.8	0.492364	64.08	9.21531	9545
Xinjiang	30	2010	0.606178	4.36376	2.51307	0.0949614	33037.8	0.497286	50.79	10.9651	20874
Xinjiang	30	2011	0.579009	8.91033	3.2788	0.157389	22372.5	0.449043	46.02	12.5244	10482
Xinjiang	30	2012	0.565571	5.03879	3.14291	0.14658	25499	0.478312	46.69	14.5785	11091
Xinjiang	30	2013	0.553791	11.4144	3.00161	0.117602	40438.5	0.423515	56.79	19.8203	12537
Xinjiang	30	2014	0.562271	6.19802	3.43767	0.167617	23443.6	0.541342	46.39	42.5061	7538
Xinjiang	30	2015	0.568798	10.0485	3.08265	0.130391	32659.6	0.46632	53.07	19.6576	4202
Xinjiang	30	2016	0.630456	71.2732	2.74467	0.0998398	30632.2	0.468228	57.98	78.0361	6489
Xinjiang	30	2017	0.636087	18.2915	2.78625	0.116731	34380.9	0.459405	49.38	41.416	17392
